# Supplementary material for: Participation and Adherence to Prehabilitation Programs for Colorectal Cancer
Source: Nutrients. 2025 May 25;17(11):1792. doi: 10.3390/nu17111792 (PMC12157972; doi:10.3390/nu17111792)
Supplement: Supplementary file 1 [file nutrients-17-01792-s001.zip]

Archive with 5 entries (5 files):
- 20250421PACE_SR_In-_exclusion_Table S1.pdf
- 20250421PACE_SR_Patient_Ch_Table S2.pdf
- 2025419PACE_Supplementary S1_QualityAssessmentQualitativeData.pdf
- 2025421PACE_Table S3_ExcPrehab.pdf
- 2025421PACE_Table S4_NutrPrehab.pdf
